# Supplementary material for: Loss of Microglial Insulin Receptor Leads to Sex-Dependent Metabolic Disorders in Obese Mice
Source: Int J Mol Sci. 2022 Mar 8;23(6):2933. doi: 10.3390/ijms23062933 (PMC8954452; doi:10.3390/ijms23062933)
Supplement: Supplementary file 1 [file ijms-23-02933-s001.zip]

Archive with 1 entries (1 files):
- ijms-1613367-supplementary.pdf
